# Supplementary material for: Discerning Developmental Dyscalculia and Neurodevelopmental Models of Numerical Cognition in a Disadvantaged Educational Context
Source: Brain Sci. 2022 May 16;12(5):653. doi: 10.3390/brainsci12050653 (PMC9139865; doi:10.3390/brainsci12050653)
Supplement: Supplementary file 1 [file brainsci-12-00653-s001.zip]

Archive with 1 entries (1 files):
- brainsci-1594211-supplementary.pdf
